# Supplementary material for: Genetic evidence linking gastroesophageal reflux disease to chronic kidney disease and kidney failure: a two-step Mendelian randomization study
Source: Ren Fail. 2025 Nov 3;47(1):2577842. doi: 10.1080/0886022X.2025.2577842 (PMC12584835; doi:10.1080/0886022X.2025.2577842)
Supplement: Supplementary Material 2.xlsx [file IRNF_A_2577842_SM1648.xlsx]

## Sheet: Tables S1
Supplementary Table S1:All-Selected SNPs in the Study
Exposure	Outcome	SNP	effect_allele.exposure	other_allele.exposure	beta.exposure	eaf.exposure	se.exposure	pval.exposure	id.exposure
Gastroesophageal reflux disease	Chronic kidney disease	rs10010963	C	T	0.0269802757223042	0.383567	0.00494664636861631	4.91783060346246e-08	GastroEsophagealReflux_MTAG_GBME
Gastroesophageal reflux disease	Chronic kidney disease	rs1011407	A	G	0.0420617842696681	0.878372	0.00735916975105685	1.09342630979168e-08	GastroEsophagealReflux_MTAG_GBME
Gastroesophageal reflux disease	Chronic kidney disease	rs10133111	G	A	-0.0417875	0.837004	0.0065078943799863	1.35337284419553e-10	GastroEsophagealReflux_MTAG_GBME
Gastroesophageal reflux disease	Chronic kidney disease	rs1021363	A	G	0.0312170357397485	0.358008	0.00502204152229524	5.09971453000998e-10	GastroEsophagealReflux_MTAG_GBME
Gastroesophageal reflux disease	Chronic kidney disease	rs10837002	C	G	-0.0276491	0.64878	0.00503665264297159	4.02897628619453e-08	GastroEsophagealReflux_MTAG_GBME
Gastroesophageal reflux disease	Chronic kidney disease	rs11762636	C	A	0.0514826895412555	0.819718	0.00625598237287531	1.88226767327924e-16	GastroEsophagealReflux_MTAG_GBME
Gastroesophageal reflux disease	Chronic kidney disease	rs11953061	C	T	-0.0281599	0.661092	0.00508694087857321	3.09945537787565e-08	GastroEsophagealReflux_MTAG_GBME
Gastroesophageal reflux disease	Chronic kidney disease	rs12204714	C	T	0.0288169879243147	0.367777	0.0049942239802712	7.92418151254966e-09	GastroEsophagealReflux_MTAG_GBME
Gastroesophageal reflux disease	Chronic kidney disease	rs12357321	G	A	-0.0317159	0.688913	0.00523076937764031	1.33324244011402e-09	GastroEsophagealReflux_MTAG_GBME
Gastroesophageal reflux disease	Chronic kidney disease	rs12453010	C	T	-0.0296967	0.605197	0.00493315433105378	1.74605701679273e-09	GastroEsophagealReflux_MTAG_GBME
Gastroesophageal reflux disease	Chronic kidney disease	rs12598916	C	G	0.0332613952622235	0.725202	0.00539171065364737	6.87286898237488e-10	GastroEsophagealReflux_MTAG_GBME
Gastroesophageal reflux disease	Chronic kidney disease	rs12967855	A	G	0.0365451216403895	0.329565	0.00513354270651491	1.0880034083409e-12	GastroEsophagealReflux_MTAG_GBME
Gastroesophageal reflux disease	Chronic kidney disease	rs12997558	G	A	-0.0278184	0.641249	0.00502214265139013	3.03939351496967e-08	GastroEsophagealReflux_MTAG_GBME
Gastroesophageal reflux disease	Chronic kidney disease	rs13107325	C	T	-0.0701443	0.925555	0.00918312384650956	2.19946881959058e-14	GastroEsophagealReflux_MTAG_GBME
Gastroesophageal reflux disease	Chronic kidney disease	rs1334297	G	A	0.0387983876399003	0.265751	0.00545512260494857	1.14137111852212e-12	GastroEsophagealReflux_MTAG_GBME
Gastroesophageal reflux disease	Chronic kidney disease	rs13409451	A	G	0.0277080907481702	0.607597	0.004931832679276	1.92941587851286e-08	GastroEsophagealReflux_MTAG_GBME
Gastroesophageal reflux disease	Chronic kidney disease	rs1431196	A	G	-0.0324197	0.571568	0.00486447836896246	2.65434696566383e-11	GastroEsophagealReflux_MTAG_GBME
Gastroesophageal reflux disease	Chronic kidney disease	rs1479405	C	T	-0.0314843	0.6783	0.00515140340245585	9.85202219336807e-10	GastroEsophagealReflux_MTAG_GBME
Gastroesophageal reflux disease	Chronic kidney disease	rs1510719	T	C	0.0388843814282528	0.616561	0.00494701235966929	3.83598052750775e-15	GastroEsophagealReflux_MTAG_GBME
Gastroesophageal reflux disease	Chronic kidney disease	rs1592757	G	C	-0.0311051	0.644228	0.00502465043046129	5.99754960220762e-10	GastroEsophagealReflux_MTAG_GBME
Gastroesophageal reflux disease	Chronic kidney disease	rs1596747	A	G	-0.0310869	0.505864	0.00480742358838343	1.00344535202632e-10	GastroEsophagealReflux_MTAG_GBME
Gastroesophageal reflux disease	Chronic kidney disease	rs1716171	C	T	-0.0383981	0.209976	0.00590382453516577	7.82444430797176e-11	GastroEsophagealReflux_MTAG_GBME
Gastroesophageal reflux disease	Chronic kidney disease	rs17379561	A	T	-0.0530714	0.855609	0.00686572634099274	1.07623025695759e-14	GastroEsophagealReflux_MTAG_GBME
Gastroesophageal reflux disease	Chronic kidney disease	rs1883842	T	G	-0.0308332	0.720745	0.00536826230813378	9.26758229521708e-09	GastroEsophagealReflux_MTAG_GBME
Gastroesophageal reflux disease	Chronic kidney disease	rs1937450	T	G	-0.0315845	0.462261	0.00484484353152756	7.06811113767505e-11	GastroEsophagealReflux_MTAG_GBME
Gastroesophageal reflux disease	Chronic kidney disease	rs2016933	C	G	0.0310252766570962	0.269947	0.00542056549236998	1.04275631397635e-08	GastroEsophagealReflux_MTAG_GBME
Gastroesophageal reflux disease	Chronic kidney disease	rs2023878	C	T	0.0362845517121274	0.807623	0.00611912865142179	3.03502379521591e-09	GastroEsophagealReflux_MTAG_GBME
Gastroesophageal reflux disease	Chronic kidney disease	rs2043539	G	A	-0.0272058	0.58134	0.00486484723000244	2.24043568745216e-08	GastroEsophagealReflux_MTAG_GBME
Gastroesophageal reflux disease	Chronic kidney disease	rs215614	G	A	0.0328541048243516	0.370275	0.00497714742961974	4.08418663463157e-11	GastroEsophagealReflux_MTAG_GBME
Gastroesophageal reflux disease	Chronic kidney disease	rs2164300	C	T	0.0264750655083532	0.476721	0.00482676801785076	4.13351716098271e-08	GastroEsophagealReflux_MTAG_GBME
Gastroesophageal reflux disease	Chronic kidney disease	rs2240326	G	A	0.0471681064538061	0.526225	0.0048133454526947	1.13207698428142e-22	GastroEsophagealReflux_MTAG_GBME
Gastroesophageal reflux disease	Chronic kidney disease	rs2396133	A	G	-0.0293547	0.524671	0.00481786615926126	1.10888382245576e-09	GastroEsophagealReflux_MTAG_GBME
Gastroesophageal reflux disease	Chronic kidney disease	rs2396766	G	A	-0.0322057	0.52692	0.00481877582632157	2.33485908572096e-11	GastroEsophagealReflux_MTAG_GBME
Gastroesophageal reflux disease	Chronic kidney disease	rs2613505	C	T	-0.0387803	0.19951	0.00601874179681263	1.16939076514771e-10	GastroEsophagealReflux_MTAG_GBME
Gastroesophageal reflux disease	Chronic kidney disease	rs2734839	C	T	0.02834783669702	0.393307	0.00492778409097547	8.78531929529237e-09	GastroEsophagealReflux_MTAG_GBME
Gastroesophageal reflux disease	Chronic kidney disease	rs2744961	C	T	-0.0292007	0.641563	0.00501548946110483	5.81125234347142e-09	GastroEsophagealReflux_MTAG_GBME
Gastroesophageal reflux disease	Chronic kidney disease	rs2782641	G	A	-0.0270882	0.387331	0.00494582648494924	4.32640552493626e-08	GastroEsophagealReflux_MTAG_GBME
Gastroesophageal reflux disease	Chronic kidney disease	rs2834005	T	C	-0.0296997	0.685	0.00517339743411118	9.42044932771953e-09	GastroEsophagealReflux_MTAG_GBME
Gastroesophageal reflux disease	Chronic kidney disease	rs2838771	G	C	0.0280984396735417	0.353279	0.00506571473810951	2.90967165710316e-08	GastroEsophagealReflux_MTAG_GBME
Gastroesophageal reflux disease	Chronic kidney disease	rs324769	C	T	0.0267699405984306	0.550821	0.00483327932647047	3.0477681124307e-08	GastroEsophagealReflux_MTAG_GBME
Gastroesophageal reflux disease	Chronic kidney disease	rs329122	G	A	0.0289528861412451	0.580369	0.00488357796760756	3.05488027018444e-09	GastroEsophagealReflux_MTAG_GBME
Gastroesophageal reflux disease	Chronic kidney disease	rs3766823	G	A	-0.0393599	0.828533	0.00638545285684428	7.09321213290725e-10	GastroEsophagealReflux_MTAG_GBME
Gastroesophageal reflux disease	Chronic kidney disease	rs3793577	A	G	-0.0270309	0.461721	0.00484975989720348	2.49436304788418e-08	GastroEsophagealReflux_MTAG_GBME
Gastroesophageal reflux disease	Chronic kidney disease	rs3828917	G	T	-0.0671113	0.958174	0.0120054011114159	2.26945178273443e-08	GastroEsophagealReflux_MTAG_GBME
Gastroesophageal reflux disease	Chronic kidney disease	rs3863241	C	T	-0.0324982	0.47304	0.00481521182920437	1.48798363115744e-11	GastroEsophagealReflux_MTAG_GBME
Gastroesophageal reflux disease	Chronic kidney disease	rs4300861	C	T	-0.0307132	0.61792	0.00494886164229918	5.43097209149363e-10	GastroEsophagealReflux_MTAG_GBME
Gastroesophageal reflux disease	Chronic kidney disease	rs4382592	T	G	0.0302678979204868	0.300476	0.0052509138726552	8.19923491191527e-09	GastroEsophagealReflux_MTAG_GBME
Gastroesophageal reflux disease	Chronic kidney disease	rs4713692	C	T	0.0276127810319794	0.632192	0.00498634408569391	3.06503526772323e-08	GastroEsophagealReflux_MTAG_GBME
Gastroesophageal reflux disease	Chronic kidney disease	rs569356	A	G	0.037919011931311	0.859165	0.00690971117194943	4.07004148056008e-08	GastroEsophagealReflux_MTAG_GBME
Gastroesophageal reflux disease	Chronic kidney disease	rs6711584	G	A	-0.0322545	0.547981	0.00483974509947616	2.65573448003159e-11	GastroEsophagealReflux_MTAG_GBME
Gastroesophageal reflux disease	Chronic kidney disease	rs6722661	G	A	0.032254282751698	0.635331	0.00500354313703058	1.14622355269625e-10	GastroEsophagealReflux_MTAG_GBME
Gastroesophageal reflux disease	Chronic kidney disease	rs6780459	A	T	-0.0305507	0.253378	0.00552109513327087	3.13993520052896e-08	GastroEsophagealReflux_MTAG_GBME
Gastroesophageal reflux disease	Chronic kidney disease	rs7032155	C	A	-0.02775	0.40815	0.00491357595046352	1.62685491557549e-08	GastroEsophagealReflux_MTAG_GBME
Gastroesophageal reflux disease	Chronic kidney disease	rs7206608	C	G	-0.0291541	0.677073	0.00514500482742257	1.45760258332868e-08	GastroEsophagealReflux_MTAG_GBME
Gastroesophageal reflux disease	Chronic kidney disease	rs7241572	G	A	-0.0365511	0.790899	0.00597464431359452	9.49328491765251e-10	GastroEsophagealReflux_MTAG_GBME
Gastroesophageal reflux disease	Chronic kidney disease	rs7527682	A	G	0.0266840007364263	0.46275	0.00482174180050707	3.12830674467119e-08	GastroEsophagealReflux_MTAG_GBME
Gastroesophageal reflux disease	Chronic kidney disease	rs7541875	A	G	-0.0273972	0.573931	0.00484976266990238	1.6121129038339e-08	GastroEsophagealReflux_MTAG_GBME
Gastroesophageal reflux disease	Chronic kidney disease	rs7600261	C	T	-0.0338034	0.693609	0.00522050532539455	9.4731632686237e-11	GastroEsophagealReflux_MTAG_GBME
Gastroesophageal reflux disease	Chronic kidney disease	rs7612999	G	A	-0.0305231	0.754662	0.00559546227781542	4.8982212688244e-08	GastroEsophagealReflux_MTAG_GBME
Gastroesophageal reflux disease	Chronic kidney disease	rs761777	A	G	-0.0345341	0.745966	0.00554468711563421	4.71459856777497e-10	GastroEsophagealReflux_MTAG_GBME
Gastroesophageal reflux disease	Chronic kidney disease	rs7675588	C	A	0.0335228363185764	0.205365	0.00595437776453268	1.80264113105686e-08	GastroEsophagealReflux_MTAG_GBME
Gastroesophageal reflux disease	Chronic kidney disease	rs7685686	A	G	0.0279222147683828	0.577647	0.00489191480327691	1.14426074801059e-08	GastroEsophagealReflux_MTAG_GBME
Gastroesophageal reflux disease	Chronic kidney disease	rs773109	G	A	0.0380572149910666	0.664731	0.00510213406069705	8.71301398700155e-14	GastroEsophagealReflux_MTAG_GBME
Gastroesophageal reflux disease	Chronic kidney disease	rs7942368	C	T	0.0339682626171038	0.785341	0.00591916976047974	9.54133658785088e-09	GastroEsophagealReflux_MTAG_GBME
Gastroesophageal reflux disease	Chronic kidney disease	rs903678	G	A	-0.0277378	0.660588	0.00508463042629415	4.89092153505308e-08	GastroEsophagealReflux_MTAG_GBME
Gastroesophageal reflux disease	Chronic kidney disease	rs903959	T	A	-0.0291631	0.600738	0.00491607764605159	2.98933287797653e-09	GastroEsophagealReflux_MTAG_GBME
Gastroesophageal reflux disease	Chronic kidney disease	rs9372625	G	A	0.0377270038098315	0.616958	0.00495370060535802	2.61813151270994e-14	GastroEsophagealReflux_MTAG_GBME
Gastroesophageal reflux disease	Chronic kidney disease	rs9373363	A	G	0.0326836482276821	0.746369	0.00555965545080111	4.13455295269895e-09	GastroEsophagealReflux_MTAG_GBME
Gastroesophageal reflux disease	Chronic kidney disease	rs9396740	G	A	0.031493040215258	0.751206	0.00555869790371907	1.4655993787417e-08	GastroEsophagealReflux_MTAG_GBME
Gastroesophageal reflux disease	Chronic kidney disease	rs942065	G	A	-0.0307384	0.365955	0.00500925189456968	8.44564502442804e-10	GastroEsophagealReflux_MTAG_GBME
Gastroesophageal reflux disease	Chronic kidney disease	rs9529055	G	A	-0.0266604	0.524367	0.00481636777885785	3.1054909713791e-08	GastroEsophagealReflux_MTAG_GBME
Gastroesophageal reflux disease	Chronic kidney disease	rs9542729	C	G	0.036319407161575	0.79756	0.00599914328484828	1.41205782845616e-09	GastroEsophagealReflux_MTAG_GBME
Gastroesophageal reflux disease	Chronic kidney disease	rs9615905	C	T	-0.0275657	0.541807	0.00483779915333453	1.21233893556233e-08	GastroEsophagealReflux_MTAG_GBME
Gastroesophageal reflux disease	Chronic kidney disease	rs9636202	G	A	0.035043954053826	0.73337	0.00547190895643014	1.51023285272977e-10	GastroEsophagealReflux_MTAG_GBME
Gastroesophageal reflux disease	Chronic kidney disease	rs9940128	G	A	-0.0332513	0.578245	0.00486304667845927	8.05658105626732e-12	GastroEsophagealReflux_MTAG_GBME
Gastroesophageal reflux disease	Renal failure	rs10010963	C	T	0.0269802757223042	0.383567	0.00494664636861631	4.91783060346246e-08	GastroEsophagealReflux_MTAG_GBME
Gastroesophageal reflux disease	Renal failure	rs1011407	A	G	0.0420617842696681	0.878372	0.00735916975105685	1.09342630979168e-08	GastroEsophagealReflux_MTAG_GBME
Gastroesophageal reflux disease	Renal failure	rs10133111	G	A	-0.0417875	0.837004	0.0065078943799863	1.35337284419553e-10	GastroEsophagealReflux_MTAG_GBME
Gastroesophageal reflux disease	Renal failure	rs1021363	A	G	0.0312170357397485	0.358008	0.00502204152229524	5.09971453000998e-10	GastroEsophagealReflux_MTAG_GBME
Gastroesophageal reflux disease	Renal failure	rs10837002	C	G	-0.0276491	0.64878	0.00503665264297159	4.02897628619453e-08	GastroEsophagealReflux_MTAG_GBME
Gastroesophageal reflux disease	Renal failure	rs11762636	C	A	0.0514826895412555	0.819718	0.00625598237287531	1.88226767327924e-16	GastroEsophagealReflux_MTAG_GBME
Gastroesophageal reflux disease	Renal failure	rs11953061	C	T	-0.0281599	0.661092	0.00508694087857321	3.09945537787565e-08	GastroEsophagealReflux_MTAG_GBME
Gastroesophageal reflux disease	Renal failure	rs12204714	C	T	0.0288169879243147	0.367777	0.0049942239802712	7.92418151254966e-09	GastroEsophagealReflux_MTAG_GBME
Gastroesophageal reflux disease	Renal failure	rs12357321	G	A	-0.0317159	0.688913	0.00523076937764031	1.33324244011402e-09	GastroEsophagealReflux_MTAG_GBME
Gastroesophageal reflux disease	Renal failure	rs12453010	C	T	-0.0296967	0.605197	0.00493315433105378	1.74605701679273e-09	GastroEsophagealReflux_MTAG_GBME
Gastroesophageal reflux disease	Renal failure	rs12598916	C	G	0.0332613952622235	0.725202	0.00539171065364737	6.87286898237488e-10	GastroEsophagealReflux_MTAG_GBME
Gastroesophageal reflux disease	Renal failure	rs12967855	A	G	0.0365451216403895	0.329565	0.00513354270651491	1.0880034083409e-12	GastroEsophagealReflux_MTAG_GBME
Gastroesophageal reflux disease	Renal failure	rs12997558	G	A	-0.0278184	0.641249	0.00502214265139013	3.03939351496967e-08	GastroEsophagealReflux_MTAG_GBME
Gastroesophageal reflux disease	Renal failure	rs13107325	C	T	-0.0701443	0.925555	0.00918312384650956	2.19946881959058e-14	GastroEsophagealReflux_MTAG_GBME
Gastroesophageal reflux disease	Renal failure	rs1334297	G	A	0.0387983876399003	0.265751	0.00545512260494857	1.14137111852212e-12	GastroEsophagealReflux_MTAG_GBME
Gastroesophageal reflux disease	Renal failure	rs13409451	A	G	0.0277080907481702	0.607597	0.004931832679276	1.92941587851286e-08	GastroEsophagealReflux_MTAG_GBME
Gastroesophageal reflux disease	Renal failure	rs1431196	A	G	-0.0324197	0.571568	0.00486447836896246	2.65434696566383e-11	GastroEsophagealReflux_MTAG_GBME
Gastroesophageal reflux disease	Renal failure	rs1510719	T	C	0.0388843814282528	0.616561	0.00494701235966929	3.83598052750775e-15	GastroEsophagealReflux_MTAG_GBME
Gastroesophageal reflux disease	Renal failure	rs1592757	G	C	-0.0311051	0.644228	0.00502465043046129	5.99754960220762e-10	GastroEsophagealReflux_MTAG_GBME
Gastroesophageal reflux disease	Renal failure	rs1596747	A	G	-0.0310869	0.505864	0.00480742358838343	1.00344535202632e-10	GastroEsophagealReflux_MTAG_GBME
Gastroesophageal reflux disease	Renal failure	rs1716171	C	T	-0.0383981	0.209976	0.00590382453516577	7.82444430797176e-11	GastroEsophagealReflux_MTAG_GBME
Gastroesophageal reflux disease	Renal failure	rs1883842	T	G	-0.0308332	0.720745	0.00536826230813378	9.26758229521708e-09	GastroEsophagealReflux_MTAG_GBME
Gastroesophageal reflux disease	Renal failure	rs1937450	T	G	-0.0315845	0.462261	0.00484484353152756	7.06811113767505e-11	GastroEsophagealReflux_MTAG_GBME
Gastroesophageal reflux disease	Renal failure	rs2016933	C	G	0.0310252766570962	0.269947	0.00542056549236998	1.04275631397635e-08	GastroEsophagealReflux_MTAG_GBME
Gastroesophageal reflux disease	Renal failure	rs2023878	C	T	0.0362845517121274	0.807623	0.00611912865142179	3.03502379521591e-09	GastroEsophagealReflux_MTAG_GBME
Gastroesophageal reflux disease	Renal failure	rs2043539	G	A	-0.0272058	0.58134	0.00486484723000244	2.24043568745216e-08	GastroEsophagealReflux_MTAG_GBME
Gastroesophageal reflux disease	Renal failure	rs215614	G	A	0.0328541048243516	0.370275	0.00497714742961974	4.08418663463157e-11	GastroEsophagealReflux_MTAG_GBME
Gastroesophageal reflux disease	Renal failure	rs2164300	C	T	0.0264750655083532	0.476721	0.00482676801785076	4.13351716098271e-08	GastroEsophagealReflux_MTAG_GBME
Gastroesophageal reflux disease	Renal failure	rs2240326	G	A	0.0471681064538061	0.526225	0.0048133454526947	1.13207698428142e-22	GastroEsophagealReflux_MTAG_GBME
Gastroesophageal reflux disease	Renal failure	rs2396133	A	G	-0.0293547	0.524671	0.00481786615926126	1.10888382245576e-09	GastroEsophagealReflux_MTAG_GBME
Gastroesophageal reflux disease	Renal failure	rs2396766	G	A	-0.0322057	0.52692	0.00481877582632157	2.33485908572096e-11	GastroEsophagealReflux_MTAG_GBME
Gastroesophageal reflux disease	Renal failure	rs2613505	C	T	-0.0387803	0.19951	0.00601874179681263	1.16939076514771e-10	GastroEsophagealReflux_MTAG_GBME
Gastroesophageal reflux disease	Renal failure	rs2734839	C	T	0.02834783669702	0.393307	0.00492778409097547	8.78531929529237e-09	GastroEsophagealReflux_MTAG_GBME
Gastroesophageal reflux disease	Renal failure	rs2744961	C	T	-0.0292007	0.641563	0.00501548946110483	5.81125234347142e-09	GastroEsophagealReflux_MTAG_GBME
Gastroesophageal reflux disease	Renal failure	rs2782641	G	A	-0.0270882	0.387331	0.00494582648494924	4.32640552493626e-08	GastroEsophagealReflux_MTAG_GBME
Gastroesophageal reflux disease	Renal failure	rs2834005	T	C	-0.0296997	0.685	0.00517339743411118	9.42044932771953e-09	GastroEsophagealReflux_MTAG_GBME
Gastroesophageal reflux disease	Renal failure	rs2838771	G	C	0.0280984396735417	0.353279	0.00506571473810951	2.90967165710316e-08	GastroEsophagealReflux_MTAG_GBME
Gastroesophageal reflux disease	Renal failure	rs324769	C	T	0.0267699405984306	0.550821	0.00483327932647047	3.0477681124307e-08	GastroEsophagealReflux_MTAG_GBME
Gastroesophageal reflux disease	Renal failure	rs329122	G	A	0.0289528861412451	0.580369	0.00488357796760756	3.05488027018444e-09	GastroEsophagealReflux_MTAG_GBME
Gastroesophageal reflux disease	Renal failure	rs3766823	G	A	-0.0393599	0.828533	0.00638545285684428	7.09321213290725e-10	GastroEsophagealReflux_MTAG_GBME
Gastroesophageal reflux disease	Renal failure	rs3793577	A	G	-0.0270309	0.461721	0.00484975989720348	2.49436304788418e-08	GastroEsophagealReflux_MTAG_GBME
Gastroesophageal reflux disease	Renal failure	rs3828917	G	T	-0.0671113	0.958174	0.0120054011114159	2.26945178273443e-08	GastroEsophagealReflux_MTAG_GBME
Gastroesophageal reflux disease	Renal failure	rs3863241	C	T	-0.0324982	0.47304	0.00481521182920437	1.48798363115744e-11	GastroEsophagealReflux_MTAG_GBME
Gastroesophageal reflux disease	Renal failure	rs4300861	C	T	-0.0307132	0.61792	0.00494886164229918	5.43097209149363e-10	GastroEsophagealReflux_MTAG_GBME
Gastroesophageal reflux disease	Renal failure	rs4382592	T	G	0.0302678979204868	0.300476	0.0052509138726552	8.19923491191527e-09	GastroEsophagealReflux_MTAG_GBME
Gastroesophageal reflux disease	Renal failure	rs4713692	C	T	0.0276127810319794	0.632192	0.00498634408569391	3.06503526772323e-08	GastroEsophagealReflux_MTAG_GBME
Gastroesophageal reflux disease	Renal failure	rs569356	A	G	0.037919011931311	0.859165	0.00690971117194943	4.07004148056008e-08	GastroEsophagealReflux_MTAG_GBME
Gastroesophageal reflux disease	Renal failure	rs6711584	G	A	-0.0322545	0.547981	0.00483974509947616	2.65573448003159e-11	GastroEsophagealReflux_MTAG_GBME
Gastroesophageal reflux disease	Renal failure	rs6722661	G	A	0.032254282751698	0.635331	0.00500354313703058	1.14622355269625e-10	GastroEsophagealReflux_MTAG_GBME
Gastroesophageal reflux disease	Renal failure	rs6780459	A	T	-0.0305507	0.253378	0.00552109513327087	3.13993520052896e-08	GastroEsophagealReflux_MTAG_GBME
Gastroesophageal reflux disease	Renal failure	rs7032155	C	A	-0.02775	0.40815	0.00491357595046352	1.62685491557549e-08	GastroEsophagealReflux_MTAG_GBME
Gastroesophageal reflux disease	Renal failure	rs7206608	C	G	-0.0291541	0.677073	0.00514500482742257	1.45760258332868e-08	GastroEsophagealReflux_MTAG_GBME
Gastroesophageal reflux disease	Renal failure	rs7241572	G	A	-0.0365511	0.790899	0.00597464431359452	9.49328491765251e-10	GastroEsophagealReflux_MTAG_GBME
Gastroesophageal reflux disease	Renal failure	rs7527682	A	G	0.0266840007364263	0.46275	0.00482174180050707	3.12830674467119e-08	GastroEsophagealReflux_MTAG_GBME
Gastroesophageal reflux disease	Renal failure	rs7541875	A	G	-0.0273972	0.573931	0.00484976266990238	1.6121129038339e-08	GastroEsophagealReflux_MTAG_GBME
Gastroesophageal reflux disease	Renal failure	rs7600261	C	T	-0.0338034	0.693609	0.00522050532539455	9.4731632686237e-11	GastroEsophagealReflux_MTAG_GBME
Gastroesophageal reflux disease	Renal failure	rs7612999	G	A	-0.0305231	0.754662	0.00559546227781542	4.8982212688244e-08	GastroEsophagealReflux_MTAG_GBME
Gastroesophageal reflux disease	Renal failure	rs761777	A	G	-0.0345341	0.745966	0.00554468711563421	4.71459856777497e-10	GastroEsophagealReflux_MTAG_GBME
Gastroesophageal reflux disease	Renal failure	rs7675588	C	A	0.0335228363185764	0.205365	0.00595437776453268	1.80264113105686e-08	GastroEsophagealReflux_MTAG_GBME
Gastroesophageal reflux disease	Renal failure	rs7685686	A	G	0.0279222147683828	0.577647	0.00489191480327691	1.14426074801059e-08	GastroEsophagealReflux_MTAG_GBME
Gastroesophageal reflux disease	Renal failure	rs773109	G	A	0.0380572149910666	0.664731	0.00510213406069705	8.71301398700155e-14	GastroEsophagealReflux_MTAG_GBME
Gastroesophageal reflux disease	Renal failure	rs7942368	C	T	0.0339682626171038	0.785341	0.00591916976047974	9.54133658785088e-09	GastroEsophagealReflux_MTAG_GBME
Gastroesophageal reflux disease	Renal failure	rs903678	G	A	-0.0277378	0.660588	0.00508463042629415	4.89092153505308e-08	GastroEsophagealReflux_MTAG_GBME
Gastroesophageal reflux disease	Renal failure	rs903959	T	A	-0.0291631	0.600738	0.00491607764605159	2.98933287797653e-09	GastroEsophagealReflux_MTAG_GBME
Gastroesophageal reflux disease	Renal failure	rs9372625	G	A	0.0377270038098315	0.616958	0.00495370060535802	2.61813151270994e-14	GastroEsophagealReflux_MTAG_GBME
Gastroesophageal reflux disease	Renal failure	rs9373363	A	G	0.0326836482276821	0.746369	0.00555965545080111	4.13455295269895e-09	GastroEsophagealReflux_MTAG_GBME
Gastroesophageal reflux disease	Renal failure	rs9396740	G	A	0.031493040215258	0.751206	0.00555869790371907	1.4655993787417e-08	GastroEsophagealReflux_MTAG_GBME
Gastroesophageal reflux disease	Renal failure	rs942065	G	A	-0.0307384	0.365955	0.00500925189456968	8.44564502442804e-10	GastroEsophagealReflux_MTAG_GBME
Gastroesophageal reflux disease	Renal failure	rs9529055	G	A	-0.0266604	0.524367	0.00481636777885785	3.1054909713791e-08	GastroEsophagealReflux_MTAG_GBME
Gastroesophageal reflux disease	Renal failure	rs9542729	C	G	0.036319407161575	0.79756	0.00599914328484828	1.41205782845616e-09	GastroEsophagealReflux_MTAG_GBME
Gastroesophageal reflux disease	Renal failure	rs9615905	C	T	-0.0275657	0.541807	0.00483779915333453	1.21233893556233e-08	GastroEsophagealReflux_MTAG_GBME
Gastroesophageal reflux disease	Renal failure	rs9636202	G	A	0.035043954053826	0.73337	0.00547190895643014	1.51023285272977e-10	GastroEsophagealReflux_MTAG_GBME
Gastroesophageal reflux disease	Renal failure	rs9940128	G	A	-0.0332513	0.578245	0.00486304667845927	8.05658105626732e-12	GastroEsophagealReflux_MTAG_GBME
Gastroesophageal reflux disease	Dialysis	rs10010963	C	T	0.0269802757223042	0.383567	0.00494664636861631	4.91783060346246e-08	GastroEsophagealReflux_MTAG_GBME
Gastroesophageal reflux disease	Dialysis	rs1011407	A	G	0.0420617842696681	0.878372	0.00735916975105685	1.09342630979168e-08	GastroEsophagealReflux_MTAG_GBME
Gastroesophageal reflux disease	Dialysis	rs10133111	G	A	-0.0417875	0.837004	0.0065078943799863	1.35337284419553e-10	GastroEsophagealReflux_MTAG_GBME
Gastroesophageal reflux disease	Dialysis	rs1021363	A	G	0.0312170357397485	0.358008	0.00502204152229524	5.09971453000998e-10	GastroEsophagealReflux_MTAG_GBME
Gastroesophageal reflux disease	Dialysis	rs10837002	C	G	-0.0276491	0.64878	0.00503665264297159	4.02897628619453e-08	GastroEsophagealReflux_MTAG_GBME
Gastroesophageal reflux disease	Dialysis	rs11762636	C	A	0.0514826895412555	0.819718	0.00625598237287531	1.88226767327924e-16	GastroEsophagealReflux_MTAG_GBME
Gastroesophageal reflux disease	Dialysis	rs11953061	C	T	-0.0281599	0.661092	0.00508694087857321	3.09945537787565e-08	GastroEsophagealReflux_MTAG_GBME
Gastroesophageal reflux disease	Dialysis	rs12204714	C	T	0.0288169879243147	0.367777	0.0049942239802712	7.92418151254966e-09	GastroEsophagealReflux_MTAG_GBME
Gastroesophageal reflux disease	Dialysis	rs12357321	G	A	-0.0317159	0.688913	0.00523076937764031	1.33324244011402e-09	GastroEsophagealReflux_MTAG_GBME
Gastroesophageal reflux disease	Dialysis	rs12453010	C	T	-0.0296967	0.605197	0.00493315433105378	1.74605701679273e-09	GastroEsophagealReflux_MTAG_GBME
Gastroesophageal reflux disease	Dialysis	rs12598916	C	G	0.0332613952622235	0.725202	0.00539171065364737	6.87286898237488e-10	GastroEsophagealReflux_MTAG_GBME
Gastroesophageal reflux disease	Dialysis	rs12967855	A	G	0.0365451216403895	0.329565	0.00513354270651491	1.0880034083409e-12	GastroEsophagealReflux_MTAG_GBME
Gastroesophageal reflux disease	Dialysis	rs12997558	G	A	-0.0278184	0.641249	0.00502214265139013	3.03939351496967e-08	GastroEsophagealReflux_MTAG_GBME
Gastroesophageal reflux disease	Dialysis	rs13107325	C	T	-0.0701443	0.925555	0.00918312384650956	2.19946881959058e-14	GastroEsophagealReflux_MTAG_GBME
Gastroesophageal reflux disease	Dialysis	rs1334297	G	A	0.0387983876399003	0.265751	0.00545512260494857	1.14137111852212e-12	GastroEsophagealReflux_MTAG_GBME
Gastroesophageal reflux disease	Dialysis	rs13409451	A	G	0.0277080907481702	0.607597	0.004931832679276	1.92941587851286e-08	GastroEsophagealReflux_MTAG_GBME
Gastroesophageal reflux disease	Dialysis	rs1431196	A	G	-0.0324197	0.571568	0.00486447836896246	2.65434696566383e-11	GastroEsophagealReflux_MTAG_GBME
Gastroesophageal reflux disease	Dialysis	rs1479405	C	T	-0.0314843	0.6783	0.00515140340245585	9.85202219336807e-10	GastroEsophagealReflux_MTAG_GBME
Gastroesophageal reflux disease	Dialysis	rs1510719	T	C	0.0388843814282528	0.616561	0.00494701235966929	3.83598052750775e-15	GastroEsophagealReflux_MTAG_GBME
Gastroesophageal reflux disease	Dialysis	rs1592757	G	C	-0.0311051	0.644228	0.00502465043046129	5.99754960220762e-10	GastroEsophagealReflux_MTAG_GBME
Gastroesophageal reflux disease	Dialysis	rs1596747	A	G	-0.0310869	0.505864	0.00480742358838343	1.00344535202632e-10	GastroEsophagealReflux_MTAG_GBME
Gastroesophageal reflux disease	Dialysis	rs1716171	C	T	-0.0383981	0.209976	0.00590382453516577	7.82444430797176e-11	GastroEsophagealReflux_MTAG_GBME
Gastroesophageal reflux disease	Dialysis	rs17379561	A	T	-0.0530714	0.855609	0.00686572634099274	1.07623025695759e-14	GastroEsophagealReflux_MTAG_GBME
Gastroesophageal reflux disease	Dialysis	rs1883842	T	G	-0.0308332	0.720745	0.00536826230813378	9.26758229521708e-09	GastroEsophagealReflux_MTAG_GBME
Gastroesophageal reflux disease	Dialysis	rs1937450	T	G	-0.0315845	0.462261	0.00484484353152756	7.06811113767505e-11	GastroEsophagealReflux_MTAG_GBME
Gastroesophageal reflux disease	Dialysis	rs2016933	C	G	0.0310252766570962	0.269947	0.00542056549236998	1.04275631397635e-08	GastroEsophagealReflux_MTAG_GBME
Gastroesophageal reflux disease	Dialysis	rs2023878	C	T	0.0362845517121274	0.807623	0.00611912865142179	3.03502379521591e-09	GastroEsophagealReflux_MTAG_GBME
Gastroesophageal reflux disease	Dialysis	rs2043539	G	A	-0.0272058	0.58134	0.00486484723000244	2.24043568745216e-08	GastroEsophagealReflux_MTAG_GBME
Gastroesophageal reflux disease	Dialysis	rs215614	G	A	0.0328541048243516	0.370275	0.00497714742961974	4.08418663463157e-11	GastroEsophagealReflux_MTAG_GBME
Gastroesophageal reflux disease	Dialysis	rs2164300	C	T	0.0264750655083532	0.476721	0.00482676801785076	4.13351716098271e-08	GastroEsophagealReflux_MTAG_GBME
Gastroesophageal reflux disease	Dialysis	rs2240326	G	A	0.0471681064538061	0.526225	0.0048133454526947	1.13207698428142e-22	GastroEsophagealReflux_MTAG_GBME
Gastroesophageal reflux disease	Dialysis	rs2396133	A	G	-0.0293547	0.524671	0.00481786615926126	1.10888382245576e-09	GastroEsophagealReflux_MTAG_GBME
Gastroesophageal reflux disease	Dialysis	rs2396766	G	A	-0.0322057	0.52692	0.00481877582632157	2.33485908572096e-11	GastroEsophagealReflux_MTAG_GBME
Gastroesophageal reflux disease	Dialysis	rs2613505	C	T	-0.0387803	0.19951	0.00601874179681263	1.16939076514771e-10	GastroEsophagealReflux_MTAG_GBME
Gastroesophageal reflux disease	Dialysis	rs2734839	C	T	0.02834783669702	0.393307	0.00492778409097547	8.78531929529237e-09	GastroEsophagealReflux_MTAG_GBME
Gastroesophageal reflux disease	Dialysis	rs2744961	C	T	-0.0292007	0.641563	0.00501548946110483	5.81125234347142e-09	GastroEsophagealReflux_MTAG_GBME
Gastroesophageal reflux disease	Dialysis	rs2782641	G	A	-0.0270882	0.387331	0.00494582648494924	4.32640552493626e-08	GastroEsophagealReflux_MTAG_GBME
Gastroesophageal reflux disease	Dialysis	rs2834005	T	C	-0.0296997	0.685	0.00517339743411118	9.42044932771953e-09	GastroEsophagealReflux_MTAG_GBME
Gastroesophageal reflux disease	Dialysis	rs2838771	G	C	0.0280984396735417	0.353279	0.00506571473810951	2.90967165710316e-08	GastroEsophagealReflux_MTAG_GBME
Gastroesophageal reflux disease	Dialysis	rs324769	C	T	0.0267699405984306	0.550821	0.00483327932647047	3.0477681124307e-08	GastroEsophagealReflux_MTAG_GBME
Gastroesophageal reflux disease	Dialysis	rs329122	G	A	0.0289528861412451	0.580369	0.00488357796760756	3.05488027018444e-09	GastroEsophagealReflux_MTAG_GBME
Gastroesophageal reflux disease	Dialysis	rs3766823	G	A	-0.0393599	0.828533	0.00638545285684428	7.09321213290725e-10	GastroEsophagealReflux_MTAG_GBME
Gastroesophageal reflux disease	Dialysis	rs3793577	A	G	-0.0270309	0.461721	0.00484975989720348	2.49436304788418e-08	GastroEsophagealReflux_MTAG_GBME
Gastroesophageal reflux disease	Dialysis	rs3828917	G	T	-0.0671113	0.958174	0.0120054011114159	2.26945178273443e-08	GastroEsophagealReflux_MTAG_GBME
Gastroesophageal reflux disease	Dialysis	rs3863241	C	T	-0.0324982	0.47304	0.00481521182920437	1.48798363115744e-11	GastroEsophagealReflux_MTAG_GBME
Gastroesophageal reflux disease	Dialysis	rs4300861	C	T	-0.0307132	0.61792	0.00494886164229918	5.43097209149363e-10	GastroEsophagealReflux_MTAG_GBME
Gastroesophageal reflux disease	Dialysis	rs4382592	T	G	0.0302678979204868	0.300476	0.0052509138726552	8.19923491191527e-09	GastroEsophagealReflux_MTAG_GBME
Gastroesophageal reflux disease	Dialysis	rs4713692	C	T	0.0276127810319794	0.632192	0.00498634408569391	3.06503526772323e-08	GastroEsophagealReflux_MTAG_GBME
Gastroesophageal reflux disease	Dialysis	rs569356	A	G	0.037919011931311	0.859165	0.00690971117194943	4.07004148056008e-08	GastroEsophagealReflux_MTAG_GBME
Gastroesophageal reflux disease	Dialysis	rs6711584	G	A	-0.0322545	0.547981	0.00483974509947616	2.65573448003159e-11	GastroEsophagealReflux_MTAG_GBME
Gastroesophageal reflux disease	Dialysis	rs6722661	G	A	0.032254282751698	0.635331	0.00500354313703058	1.14622355269625e-10	GastroEsophagealReflux_MTAG_GBME
Gastroesophageal reflux disease	Dialysis	rs6780459	A	T	-0.0305507	0.253378	0.00552109513327087	3.13993520052896e-08	GastroEsophagealReflux_MTAG_GBME
Gastroesophageal reflux disease	Dialysis	rs7032155	C	A	-0.02775	0.40815	0.00491357595046352	1.62685491557549e-08	GastroEsophagealReflux_MTAG_GBME
Gastroesophageal reflux disease	Dialysis	rs7206608	C	G	-0.0291541	0.677073	0.00514500482742257	1.45760258332868e-08	GastroEsophagealReflux_MTAG_GBME
Gastroesophageal reflux disease	Dialysis	rs7241572	G	A	-0.0365511	0.790899	0.00597464431359452	9.49328491765251e-10	GastroEsophagealReflux_MTAG_GBME
Gastroesophageal reflux disease	Dialysis	rs7527682	A	G	0.0266840007364263	0.46275	0.00482174180050707	3.12830674467119e-08	GastroEsophagealReflux_MTAG_GBME
Gastroesophageal reflux disease	Dialysis	rs7541875	A	G	-0.0273972	0.573931	0.00484976266990238	1.6121129038339e-08	GastroEsophagealReflux_MTAG_GBME
Gastroesophageal reflux disease	Dialysis	rs7600261	C	T	-0.0338034	0.693609	0.00522050532539455	9.4731632686237e-11	GastroEsophagealReflux_MTAG_GBME
Gastroesophageal reflux disease	Dialysis	rs7612999	G	A	-0.0305231	0.754662	0.00559546227781542	4.8982212688244e-08	GastroEsophagealReflux_MTAG_GBME
Gastroesophageal reflux disease	Dialysis	rs761777	A	G	-0.0345341	0.745966	0.00554468711563421	4.71459856777497e-10	GastroEsophagealReflux_MTAG_GBME
Gastroesophageal reflux disease	Dialysis	rs7675588	C	A	0.0335228363185764	0.205365	0.00595437776453268	1.80264113105686e-08	GastroEsophagealReflux_MTAG_GBME
Gastroesophageal reflux disease	Dialysis	rs7685686	A	G	0.0279222147683828	0.577647	0.00489191480327691	1.14426074801059e-08	GastroEsophagealReflux_MTAG_GBME
Gastroesophageal reflux disease	Dialysis	rs773109	G	A	0.0380572149910666	0.664731	0.00510213406069705	8.71301398700155e-14	GastroEsophagealReflux_MTAG_GBME
Gastroesophageal reflux disease	Dialysis	rs7942368	C	T	0.0339682626171038	0.785341	0.00591916976047974	9.54133658785088e-09	GastroEsophagealReflux_MTAG_GBME
Gastroesophageal reflux disease	Dialysis	rs903678	G	A	-0.0277378	0.660588	0.00508463042629415	4.89092153505308e-08	GastroEsophagealReflux_MTAG_GBME
Gastroesophageal reflux disease	Dialysis	rs903959	T	A	-0.0291631	0.600738	0.00491607764605159	2.98933287797653e-09	GastroEsophagealReflux_MTAG_GBME
Gastroesophageal reflux disease	Dialysis	rs9372625	G	A	0.0377270038098315	0.616958	0.00495370060535802	2.61813151270994e-14	GastroEsophagealReflux_MTAG_GBME
Gastroesophageal reflux disease	Dialysis	rs9373363	A	G	0.0326836482276821	0.746369	0.00555965545080111	4.13455295269895e-09	GastroEsophagealReflux_MTAG_GBME
Gastroesophageal reflux disease	Dialysis	rs9396740	G	A	0.031493040215258	0.751206	0.00555869790371907	1.4655993787417e-08	GastroEsophagealReflux_MTAG_GBME
Gastroesophageal reflux disease	Dialysis	rs942065	G	A	-0.0307384	0.365955	0.00500925189456968	8.44564502442804e-10	GastroEsophagealReflux_MTAG_GBME
Gastroesophageal reflux disease	Dialysis	rs9529055	G	A	-0.0266604	0.524367	0.00481636777885785	3.1054909713791e-08	GastroEsophagealReflux_MTAG_GBME
Gastroesophageal reflux disease	Dialysis	rs9542729	C	G	0.036319407161575	0.79756	0.00599914328484828	1.41205782845616e-09	GastroEsophagealReflux_MTAG_GBME
Gastroesophageal reflux disease	Dialysis	rs9615905	C	T	-0.0275657	0.541807	0.00483779915333453	1.21233893556233e-08	GastroEsophagealReflux_MTAG_GBME
Gastroesophageal reflux disease	Dialysis	rs9636202	G	A	0.035043954053826	0.73337	0.00547190895643014	1.51023285272977e-10	GastroEsophagealReflux_MTAG_GBME
Gastroesophageal reflux disease	Dialysis	rs9940128	G	A	-0.0332513	0.578245	0.00486304667845927	8.05658105626732e-12	GastroEsophagealReflux_MTAG_GBME
